# Supplementary material for: Immune Response and Breakthrough Infection Risk After SARS-CoV-2 Vaccines in Patients with Hemoglobinopathy: A Single Center Experience
Source: Vaccines (Basel). 2025 Jan 23;13(2):111. doi: 10.3390/vaccines13020111 (PMC11860232; doi:10.3390/vaccines13020111)
Supplement: Supplementary file 1 [file vaccines-13-00111-s001.zip]

Archive with 1 entries (1 files):
- vaccines-3346393-supplementary.pdf
